# Supplementary material for: Investigating the anatomical relationship between the maxillary molars and the sinus floor in a Chinese population using cone-beam computed tomography
Source: BMC Oral Health. 2019 Dec 16;19:282. doi: 10.1186/s12903-019-0969-0 (PMC6915992; doi:10.1186/s12903-019-0969-0)
Supplement: Supplementary file 1 — Additional file 1. Raw data of the measurement. [file 12903_2019_969_MOESM1_ESM.xlsx]

## Sheet: Distance
Number	16MBR	16DBR	16PR	17MBR	17DBR	17PR	26MBR	26DBR	26PR	27MBR	27DBR	27PR	Gender
1	-1.2	1.4	1	-0.2	-1.2	1	0	2.54	1.71	0.8	2.41	2.2	M
2	5.2	5.6	3.6	4.4	6.2	7.03	-5.6	3.21	3	1.8	2.2	1.4	F
3	1.2	0.8	5.8	1.2	1.02	3.41	2.41	3.4	4.4	0.8	0.8	0	F
4	0	1.2	-1.4	-0.8	0.8	4.34	1.3	3.15	1	-2.01	-1.2	1.22	M
5	0	0	-1.2	-0.5	0	1.44	0	0.56	1.02	1	0	2.09	F
6	1	1.4	2.6	0	1.84	0.8	2.36	2.34	0	0	1.26	0	M
7	11.41	12	11.4	10.39	12.9	11.22	6.08	7.2	5	5	4.6	5.26	M
8	6.6	7	4.6	1.2	0.8	4.6	6.32	4.6	4.77	1.6	1.61	6.58	M
9	0	0	-1.8	-1.02	-2	0	1.46	0	-1.2	-4.29	1.81	0	F
10	-1.6	2	2.6	-0.2	-2.8	2.4	1	1	1.8	0.8	-1.2	3.4	F
11	0	0	1	1	0.8	1.5	3.57	2.24	1.41	1	1.6	-1.4	M
12	2.4	1.8	1.84	2.4	3.3	4.6	2.41	2.8	1.81	1.8	1.8	1	M
13	6.71	6.21	6.45	1.65	1.65	5.81	9.34	9.06	8.62	2.8	6.2	1.17	F
14	2	-1.71	2.6	2.34	3.2	3.6	5.3	3.8	6.32	3.23	5.19	5.22	M
15	-0.82	1.2	1.6	0	1	0	2.86	1.04	0	-2.14	-0.42	-1.2	F
16	5	7	4	2.4	3.4	5.4	7.15	9.41	6.8	6.6	6.6	7.6	F
17	3.8	5.6	5.8	2.8	5.4	7.2	2.45	3.16	0.82	0.8	0.8	1.6	F
18	0.8	0.8	1.41	0.1	0	0.8	0.8	2.24	0.4	0.4	0.1	2.2	M
19	0.8	0.8	0.8	0.8	0.1	1.2	1	1.8	0.8	1.2	-0.8	-1.4	F
20	1	1	3.8	1.2	1.6	0.8	3.8	4.6	2	1	5.6	5.4	F
21	2.15	2.01	2.8	0.3	0.3	1.38	1.41	1.2	1	3.49	2.47	3.62	M
22	0.2	1.4	-0.3	-1	0	1	1.54	2.1	-1	1.4	2.61	4.2	F
23	0	1.02	0.89	0	1.7	1.5	0.3	1.86	0.3	0	1.71	-1.46	F
24	7.2	7.4	9.5	4.4	4	8.54	4.43	10.2	8.4	7.41	4.8	5.43	M
25	-3.4	1.8	2.4	0.4	1.13	1.8	-4.4	1.08	-2.6	0.9	1.84	0.85	F
26	6.65	8	4.57	5.64	8.06	5.8	3.01	3.41	1.7	1.79	2.72	4.38	F
27	2.4	2.4	3	2.01	1.02	1.22	1.4	2.4	3.84	-2.13	-1.8	0	F
28	-1.41	4.02	0	2.24	2.95	0	1	1.2	1.8	1.17	2.41	1.02	M
29	3.8	3.74	5.38	1.6	1.26	4.6	4.4	7.8	5.09	1.13	1.4	3.68	F
30	5.13	5.53	9.25	7.42	7.34	7.8	3.23	5.39	6.56	3.76	3.85	6.2	M
31	4.37	4.6	6.26	2.01	5.43	1.6	4.44	3.2	3.22	3.01	3.01	0.8	F
32	-1	0.1	2.6	0.2	0.1	2.33	2.67	-3.89	-3.01	-1.61	-2.6	0.8	M
33	1.22	1.4	1.17	0.8	0.8	1.61	1.4	1.2	1	0.52	0	0	F
34	0	0	0	-2.63	-4.6	0	2.13	0	0	-2.16	-2.63	0	M
35	7.86	4.22	7.69	0.82	1	1.97	11.3	11.43	9.74	8.04	8.2	8.25	F
36	0	2.81	-1.2	-3.93	0.82	1	-2.09	0.48	-2.09	4.4	3.26	4.62	F
37	2.8	1.65	0.8	1.2	2.41	1	1.2	2.4	1.2	-8.15	-6.6	-5.89	F
38	3.16	3.58	2.88	1.34	3.5	2.34	3.15	2	3.01	3.4	5.22	2.28	M
39	2.6	1.6	-0.2	2.6	3.03	3.61	2.4	1.61	1.8	1.6	1.6	2.1	M
40	7.4	6.4	6.77	3.1	3.54	6.72	2.6	3.2	0	0.89	3.05	1.08	F
41	0	0	3.16	0	1.46	7.69	0	0	2.72	0.5	0.56	0.35	F
42	9.22	9.23	10.95	7.2	7.4	6.8	2.28	-8.9	3.65	0.1	4.6	2.4	M
43	-6.4	-3.14	0	-4.84	-8.14	1.46	-10.12	6.05	-4.67	3.69	5.23	3	F
44	1.36	0.8	1.02	0	0	0	2.04	2.09	0	2.15	2.15	1.26	F
45	3.67	2.81	1.98	2.33	6.08	10.44	6.44	6.43	6.11	5.63	7.9	8.2	F
46	-0.82	0	0	-2.61	-4	1.6	1.4	0.93	0	0	0	0.89	M
47	0	0.82	0	-2.42	0	2.9	0	0	0	0	0	0.8	F
48	6.02	8.44	5.83	2.6	2.6	4.92	6.51	10.63	6.81	5.5	5.5	5.5	M
49	2.24	3.82	7.86	2.67	2.67	5.69	2.67	4.02	5.4	1.61	1.8	4.95	M
50	0	0	0	0	1.1	1.4	0	1.4	1	0.12	2.02	-2.46	F
51	3.45	3.81	0.3	0	1.6	3.84	6.43	10.53	1.84	8.98	7.8	10.01	M
52	2.34	1	4.39	1.02	1.02	1.02	1.2	1.8	4.92	2.28	2.28	2.28	F
53	6.05	4.4	6	0.82	2.83	2.33	4.19	10.2	7.93	2.28	0	5.83	F
54	6.02	6	-1.4	1.6	1.4	-3.21	1.46	2.34	0	-1	-3.62	0.85	F
55	1.41	1.84	5.39	0.5	1.2	0.5	1.65	0	2.84	0	0	3.94	F
56	0	-0.89	0	0.89	1.4	2	0	0	0	0	0	0	F
57	4.2	4.84	5.04	3.49	8.59	5.91	3.46	5.2	5.46	1.08	0.5	0.82	M
58	0	0	0	0	2.13	1.3	0	0	0.89	0	0	0	F
59	5	5.02	2.4	-8.8	-11	-8.62	-8.06	1.05	-9.6	-8.06	-8	-3	M
60	1.2	0	2	4.58	7.28	2.04	1.89	-5.5	0	3.88	1.44	4.2	M
61	0	0	1.6	0	0	1.2	0	0	0.85	-1	0	0	M
62	-1	-1.8	0	-5.02	-5.1	1	2.11	1	3.8	-3.03	-2.41	2.6	M
63	8.89	3.61	3.81	3.4	5.4	9.61	4.4	2.21	5.02	5.2	4.4	8.8	F
64	-2.14	0	0	0	1.84	2.84	2.34	1.61	0	0	0	1.2	M
65	0	0	3.42	-1	-2.02	0	0	4	1	-3.2	-4.4	0	F
66	-4.8	-3	-1.56	18.44	4.6	5.2	0.85	1.52	1.44	0	0	1.25	F
67	6.2	5.3	3.62	3.03	3	0	4.02	6.02	4.18	1.65	1.65	2.61	F
68	1	2.82	3.88	2.58	3.54	4.24	2.42	3.6	3.6	1.8	1.2	1.4	M
69	7.74	6.79	10.75	8.2	5.2	8.94	2.15	0	2.28	0	0	5.02	F
70	0	0	1.72	-3.81	-4.56	0	-3.07	0	-1.17	-2.21	1.58	-3.98	M
71	1.65	3.42	1.89	0	0.2	1.08	2.34	1.4	3.44	0	0	0	F
72	1.08	0	0	0	1.9	1	1.46	0	-0.5	0	0	0	M
73	0	0.8	0	0.34	0.3	0.8	1.2	0.8	3.77	1.41	3.05	2.61	F
74	0	0	2.2	0	2.49	0	2.09	0.82	3.49	1.2	1.2	1.34	M
75	-3.2	-3	-2.8	0	1.5	3.76	3.08	5.34	6.17	-1.41	0	2.63	F
76	0	0	0	2.54	1.2	1.22	1.35	0	0	0	0	1.41	M
77	1.7	2.6	4.77	1.8	1.8	3.85	1.24	2.15	0	-0.8	-2.41	0	M
78	0	2.41	0	1.46	3.23	5.44	4.37	2.2	1.6	-1.4	0	0.8	M
79	2.16	3.16	4.74	2.18	2.16	3.21	3.14	3.49	4.32	0	0	1.2	F
80	0	0	0	2.21	0	0	0	0	0	-0.8	-1.2	0	M
81	0	1.26	4.16	-3.2	2.18	1.97	3.74	5.4	4.83	6.23	7.24	4.81	F
82	8.65	3.04	4.29	5.65	5.23	5.81	2.01	3.16	3.3	3.18	3.4	3.05	F
83	0.5	0.5	0	0	1.76	0	1.89	0	0	0	0	1.28	M
84	0	0	0	0.5	0.5	2.8	3.19	0	-0.2	0.85	0.85	2.1	F
85	0.5	1.54	-3	2.28	7.14	5.62	2.64	4.47	3.13	5.56	3.26	5.44	M
86	0	0	0	-5.42	-5.8	0	-3.69	0	-1.28	-6.25	-6	2	F
87	6.26	6.36	5.13	0	1.26	1.24	0.97	1.8	1.8	0	0	0	F
88	1.6	0	0	2.23	2.88	3.11	2.11	0	0	-0.2	-0.2	0	M
89	-3.22	0	0	0	2.28	1.01	2	1.8	4.4	0	0	0	F
90	0	0	0	-2.63	-3.26	1.53	2.76	1.14	0	-4.08	-4.5	0	M
91	1.89	0	0	0	1.24	2.15	1.88	1.02	-0.5	2.47	1.41	2.09	M
92	1	1.61	1.84	0	1.85	1.5	1.76	0	2.15	2.43	2.58	3.85	M
93	9.03	7.81	10.05	8.66	5.55	8.04	8.26	13.02	9.45	2.21	2.09	5.99	F
94	0	0.5	0.5	0.2	0	1.22	1.34	0	0	-1.02	0	0	F
95	0	0	-0.8	0	-11.8	0	1.2	2.15	0	0	0	2.61	F
96	-2.4	-1	-0.8	-2.61	-2.2	-3.4	0	-1.2	-2.15	-1	1.2	1.2	F
97	5.2	5.37	7.07	6	6.23	6.18	4.2	6.2	6.6	10.89	6	8.81	M
98	0.3	0.5	0	0	2.65	0	0	3.18	0	1.5	0	0	F
99	0	0	-0.3	0.5	3.03	1.52	1.24	1.78	-1	0.5	3.2	2.01	M
100	0	0.5	1.9	0	0.5	3.13	0.5	2.4	1.98	0	1.2	2.81	F
101	3.74	2.68	0.3	0	1.14	1.5	0.8	1	0.5	0	0	1.6	F
102	0	0	-0.5	-1.8	2.2	2.8	0	0	-0.5	-1.05	-1.2	3.28	F
103	4.8	4.6	4.74	0	0.5	1.9	4.46	2.45	4.92	2.14	0	4.3	F
104	-0.8	0	-1.2	0	0	0.3	0.5	0	-0.5	4.15	0	2.21	F
105	0	0.5	0	0.89	1	1.25	1.8	4.9	1.2	0.8	0.5	1.1	F
106	0.5	1	1.2	1.3	2.2	3.88	2.33	-3.24	-3.28	-1.2	0.5	0	M
107	12.81	9.08	11.81	7.82	7.04	10.32	8.24	7.33	8.5	4	9.43	9.61	M
108	4.4	5.2	4.62	5.8	6.03	6.8	3.24	4	4.04	2	3.82	3.74	F
109	0	0	0.5	0.5	1.4	1.4	1.58	1.02	1.12	-1.5	-0.2	0	M
110	16.44	15.82	16.38	-3.49	-1.14	2.15	14	15.44	12.23	14	14.6	13.46	F
111	-4	1.81	0	0.89	1.23	1.68	-1.08	1.5	-2.18	2.31	2.01	1.98	F
112	0.5	1.2	3.1	0	1.45	3.31	0.5	0	0.5	5.4	5	4.67	M
113	4.08	4.2	3.6	4.2	4.6	7	3.34	2.35	3.1	3.14	3.2	0.5	M
114	7.67	7.21	8.61	8.2	5.41	7.41	2.56	5.89	3.31	-1.8	-2	1.46	F
115	0	-0.5	0	1.61	0.5	1.4	0.5	0.5	0.8	0	0	5.24	F
116	-0.8	0	-1.2	0	1.68	1.02	0.4	2.18	2.17	2.8	3.2	5.3	F
117	0	0	0	0	0	2.15	1.2	1.3	1.68	2.14	0	2.52	M
118	2.51	2.91	3	1.34	1.79	3.3	2.8	2.21	3.42	3.01	2.8	3.3	F
119	3.42	4.04	4.02	3.61	4.05	8.54	3.88	4.04	3.61	3.61	4.12	6.68	F
120	3.06	2	3.67	2	3.05	2.6	1.86	1.8	2.63	-1	-0.5	0.56	M
121	2.8	2.63	9.12	-0.5	-1.38	1.28	1	0.8	3.14	3.2	1.8	1.02	M
122	3.88	3.6	3.88	2.81	2.91	2.09	2.8	3.2	3.82	3.6	2	2.61	F
123	3.65	3.23	3.23	2.21	2.15	1.87	1.02	1.51	0.68	2.51	2.01	1.52	F
124	0.89	1.01	1	1.9	2.8	4.56	2	2.81	3.44	2.44	2.61	3.81	F
125	5.25	4.95	6.35	2.47	5.61	5.19	4.44	6.23	9.03	6.4	5.12	4.48	F
126	-2.01	-0.3	-1.8	2.2	1.46	2.83	2.01	1.4	4	1.2	2.24	5.83	F
127	2.2	3.03	2.86	2.43	6.8	4.47	2.6	1.56	3	3.1	-3.2	-3.22	F
128	2.34	2.6	2.28	1.78	1.38	1.26	1.6	1.8	3	2	2.24	2.2	F
129	2	1.41	1.2	-1.21	-1.09	1	3.86	3.4	2.4	1.2	1.71	1.6	M
130	3.45	2.4	2.86	1.65	2.33	4.04	-1.14	-1.68	2.2	2	1.79	5.25	M
131	-1.3	0.1	-2.01	3	1.8	2.9	5.56	4.6	4.6	-3.82	-4	-5.25	F
132	1.8	1.4	4.62	1.71	2.8	4.67	3.4	2.24	3.16	3.2	1.8	1.8	M
133	3.4	2.4	4.12	-1.2	3.65	-2	1	2.6	2	2.04	1.46	2.24	M
134	-1.9	-2.89	0	2.42	3.22	4.8	2.06	2.06	4.6	2.68	2.57	3.04	M
135	3	1.61	2.72	1.06	1.4	2.4	-1.6	-1.34	13	0.6	0.66	0.89	M
136	2.41	1.9	1.6	1.84	1.4	2.41	1.41	2.24	3	2.61	1.6	2.06	M
137	2.67	2.72	-1.2	2	2.6	4.75	2.4	1.02	-4.18	-3.4	3	2	F
138	1.71	1.22	3.41	3.24	2.51	2.15	2	2.21	3.61	2.4	3.22	2.61	F
139	-0.8	1.6	3.65	-2.04	-5.49	4.64	1.54	3.86	3.16	2.04	2.2	2.21	M
140	3.6	2.59	5.16	5.81	6.83	5.26	2.91	4	3.4	4.24	3.64	3.68	F
141	0.5	0.6	0.89	4.2	4.02	4.64	2.81	2.01	2.14	2.67	1.81	2.01	M
142	0.3	0.35	0.3	1.96	2.2	2.24	1.2	2.19	3.6	0.6	0.25	0.39	F
143	4.4	3.22	6.21	2.16	5.22	4.08	2.81	-3.68	8.22	5.46	7.41	7.86	F
144	-4.8	-2.25	-2.28	-2.2	-5.28	-5.18	-4.78	5.6	-2.8	-3.36	1.91	1.13	M
145	3.03	2.04	2.65	1.72	2	3.1	2.41	1.81	2.2	2	3.4	2.41	M
146	2	4.6	6.2	2.4	5.6	7.64	6.54	5.2	4.04	3.16	3.18	4.75	M
147	-0.82	-3.26	-2.2	1.51	1.08	1.22	1.2	0	0	-1.4	-1.3	4.48	M
148	3	3.26	2	2.06	2.12	2.2	2.67	0.5	0	0	0	0.7	F
149	0	2.15	3.1	2.15	3.44	2.55	2.01	4	3.42	1.02	1.02	3.89	M
150	0.8	1.2	6.25	1.3	0	1.34	1.08	0	0.8	-1.2	-2.54	-2.34	F
151	0.89	0.89	-0.5	2.18	0.2	1.22	2.68	1.44	-2.04	3.69	3.51	3.06	M
152	-0.8	-2	-1.4	-2	-2.3	-3	3.44	0	0	0	0	1.12	M
153	12.23	13.2	13.5	13.64	10.8	16.12	11.24	9.04	7.18	10.89	7.62	11.41	M
154	0.85	2.47	0	1.43	1.84	2.78	1.44	2.43	1.4	-0.6	-0.4	3.14	M
155	4.02	2.86	3.81	3.3	2.09	5.05	-1.68	-2	1	1.61	1.6	3.76	F
156	0	1.02	2.42	-5.6	2.08	1.8	3.26	3.49	5.91	0.8	0.8	2.24	M
157	0.4	2.14	2.06	1.6	0.8	1.51	2.01	2.83	1.2	0.4	3.45	2	M
158	4.4	2.88	2.88	1.8	2.4	4.1	2.17	3.06	1.34	4.1	4.05	1.34	F
159	1.82	0.81	-2.42	1.28	1.28	2.9	0.8	0.8	-2.08	-2	-1	3.31	M
160	4.82	7.62	0.8	12.01	8.21	11.67	14	14.36	9.8	10.4	10.4	11	M
161	0	0	1	2.8	2.8	5.34	2.35	0	2.88	0.8	0.8	1.02	F
162	2.51	-1.61	2.2	1.8	0	2.21	2.41	-7.42	-6.25	1.2	2.8	-3	M
163	5.39	6.4	4.83	2.24	1.86	1.85	10.54	8.61	7.6	4.6	6.5	4.2	F
164	0	1.22	0.8	2.4	2.69	1.44	1.54	1.2	1.3	0.85	2.68	4	F
165	2.6	1	8.46	2.2	1.8	5.6	3.54	2.5	2.55	1.41	1.6	2.8	F
166	-2.01	-3.1	-3.8	1.6	-2.41	-3	1.2	1.4	1.4	-2.01	-2	0.2	F
167	4.39	3.68	2.4	1.58	1.58	1.59	2.56	0.3	4.22	1.79	2.9	3.7	M
168	2.41	4.28	2.4	1.51	1.1	1.08	7.43	3.98	4	1.2	2.4	3.62	F
169	3.18	2.01	1.4	0	1.2	2.15	-2.4	-1.89	1.4	0	2.3	1.8	M
170	0.21	0	0.82	1.5	1.68	1.69	1.12	2	1.46	1.84	2.15	0.88	M
171	2.6	3.06	3.23	2	1.2	1.2	8.84	8.19	6.26	4.84	6.03	3	M
172	-1.71	2.83	-2.2	-5.3	-6.8	1.48	1.25	1	1.08	-3.04	-3.12	3.34	F
173	17.35	15.44	15.4	8.36	9	7.6	3.24	4.2	7.4	4.83	4.51	1.12	M
174	3.8	0	8	2.15	1.98	2.3	5.15	1	1.02	1.6	2.12	3.67	F
175	2.83	2.45	2.6	1.34	6.77	6.71	-1.78	-1	2.4	1.2	1.2	1.68	M
176	1.2	0.8	0.4	-1.3	-2.3	2.2	2.3	0.8	4.51	6.01	7.8	11.8	F
177	4.8	4.7	2.68	2.6	1.61	2.6	2.24	2.24	1.72	-2.15	2	1	M
178	1.8	-1.22	-3.54	12	14.04	10.88	1.09	1.2	1.2	9	11.84	11.25	F
179	1.13	1.5	2.6	1.65	2.6	2.24	-1.56	-1	0	1.02	3.6	2.33	F
180	2.33	3.88	1.02	1.47	1.1	2.4	1.24	1.09	1.2	2.21	4.44	3.49	M
181	10.3	9.43	9.48	2.4	4	5.46	3.3	3.4	1.2	2.86	4.39	3.14	F
182	3.42	1.58	2.86	2.06	2.08	4.4	13.6	16.48	13	17	12	14	M
183	0.2	0.6	2.4	2.88	4.15	3.01	1.42	1.04	2.23	8.26	9.41	8.71	M
184	1.71	3.61	4.67	1.6	1.71	1.71	1.69	2	1.2	-2.4	2.24	-3.89	F
185	2.81	3.68	6.6	-4.48	-1.4	-1.2	2.51	1.28	2.13	1.41	2	1.2	F
186	11.9	17.34	14.03	11.6	11	9.18	3.46	9.6	4.66	2.2	2.88	2.14	M
187	2.24	4.4	2.68	2.09	2.15	2.09	-1	-1	1	1.65	2	2.4	M
188	0.82	0.68	1.34	1.79	3.98	2.06	2.24	2.21	2.24	-2	-3.4	1.2	M
189	0.2	1.13	0	7.6	7.4	7.4	11.34	11	7.86	1.4	3.8	3.35	F
190	4.42	4.02	7	2.2	2.08	-2.34	3.24	3.6	3.89	1.84	2.84	2.6	M
191	0.2	2.61	-2	2.6	2.6	3.4	3.06	4.02	6.43	-1.22	2	-2	M
192	1.09	0.82	1	0.6	1.96	-2	2.1	-2.6	-2.4	2.2	1.67	2.8	F
193	6.41	8.06	8.15	10.9	7.2	6	3.46	4	-1.8	0.85	1.45	1.3	M
194	0	-2.4	0.5	1.24	1.2	1.97	1.25	-1	-0.89	2.86	3.62	3.5	M
195	3.12	1.25	1.07	1.8	1.65	1.22	1.8	1	4.2	13.8	9.87	9.82	M
196	1	1.3	2.6	1.54	1.5	1.16	2	1.54	3.13	1.08	3.6	0.2	F
197	0.65	0.56	0.89	-4	-2.21	1.2	1.2	-1.25	-0.89	2.38	2.34	2.33	M
198	1.54	1.09	1.14	3.82	3.05	3	1.12	0.56	1.54	-2	-2	0.5	M
199	2.9	2	-3.2	2.21	2.34	3.08	2.86	2.15	2.14	1.57	1.02	0.89	M
200	1.6	1.8	-2	1.54	1.24	2.15	1.54	2.15	3.64	1.8	1.15	1.08	F

## Sheet: Cortical thickness
	16MBR	16DBR	16PR	17MBR	17DBR	17PR	26MBR	26DBR	26PR	27MBR	27DBR	27PR
1	0	0	0	0	0	0.4	0	0	0	0.3	0	0.4
2	0.7	1.2	0.82	0.82	0.79	1	0.8	1.14	0.47	0.82	0.82	0.89
3	0.47	0.8	1.02	0.4	0.35	0.8	1.47	0.79	0.41	0.34	0.15	0.37
4	0.45	0.89	1.6	0.7	0.81	0.8	0.45	1.34	1.72	0.8	1.28	0.75
5	0.37	0.43	0.51	0.31	0.2	0.3	0.41	0.52	0.47	0.4	0	0.3
6	0.58	0.6	0.6	0	0	0.3	0.2	0	1	0.2	0	0.4
7	0.82	1	0.85	0.79	0.87	1	0.23	0.31	0.15	0.34	0.21	0.34
8	1	0.8	1.08	0.8	3.3	0.41	0.8	1.41	1.04	1.71	1.08	0
9	0.82	0.4	0.41	0.41	0.41	0.35	0.39	0.41	0.61	0.4	0.24	0.4
10	0.2	0.17	0.4	0.42	0.51	0.82	0.32	0.51	0.81	0.94	1.97	1
11	1.04	0.92	0.87	0.79	0.84	0.82	0.52	0.61	0.37	0.45	0.92	0.75
12	0.8	0.8	1.2	0.6	0.6	1.4	0.82	0.59	1.2	1.4	1.4	0.8
13	0.8	1	0.6	1.01	1.2	1.2	0.8	0.81	0.6	0.4	0	0.6
14	0.4	0.4	0.6	0.1	0.1	0.4	0.6	0.4	0.4	1.4	1.82	0.1
15	0.8	0.8	0.7	0.8	0.44	0.4	0.6	1	1.04	0.82	0	0.4
16	0.6	1.2	0.8	1.4	0.6	1.2	1.2	0.8	1.21	1.4	0.16	2
17	0.3	0.3	0.35	0.5	0.45	0.5	0.3	0.3	0.35	0.3	1.3	0.3
18	0.2	0.4	0	0	0.5	0.5	0	0	0	0.2	0.21	1
19	0.8	0.75	0.8	0.8	0.85	0.5	0.5	0.6	0.65	0.7	0	0.65
20	0.6	0.6	0.41	0.44	0.4	0.21	0.61	0.6	0.6	0.6	0	0.59
21	0.2	0.2	0.2	0.1	0.3	0.2	0.7	0.8	0.3	0.6	1.89	0.2
22	0.89	0.6	0.89	0.4	0.48	1	0.6	0.6	0.42	0.79	0.22	0.4
23	0.2	0.2	0.72	0.4	0.4	0.4	0.6	0.4	0.64	0.43	1.43	0
24	1	0.3	0.2	0.6	0.46	0.2	0.8	1.4	0.6	0.3	2.3	0.2
25	0.2	0.7	0.6	0.4	0.2	0.6	0.8	0.6	1.4	0.4	2.3	0.4
26	0.2	0.3	0.4	1	0.6	1	0.8	0.4	1.22	0.3	0.2	1
27	0.82	0.61	0.61	0.61	0.61	0.4	0.8	0.8	0.6	0.89	0.89	0.62
28	0.2	0.1	0.3	0.2	0.3	0.2	0.2	0.2	0.2	0.1	0	0.2
29	0.4	0.6	0	0.19	0.21	0.19	0.2	0.2	0.4	0.19	0.2	0
30	0.66	0.6	0.61	0	0	0.25	0	0	0	0	0	0.6
31	1	0.8	0.72	1.52	0.8	0.62	0.89	0.62	0.29	0.62	2.43	0.23
32	0.8	0.4	0	0.8	0.45	0.42	0	0	0	0	1.8	0
33	1.4	1	1.2	1	1	0.43	0.62	0.81	0.8	0.6	1	1.16
34	0.26	0.4	0.4	0.3	1.07	0.2	0.5	0.5	0.5	0.2	0	0.2
35	0.6	0.3	0	0.2	0.5	0.3	0.4	0.3	0.2	0.2	2.12	0.2
36	0.4	0.41	0.6	0.39	0.6	0.58	0.82	0.6	0	0.61	0.14	0.44
37	0	0	0.37	0	0.39	1.85	0.3	0.3	0.54	0.4	0.11	0
38	1.16	0.47	1.63	0.8	0.04	0.6	0.67	1.12	0.74	0.61	0	0.64
39	0	0	0	0	0.44	0.2	0	0	0	0	0	0.58
40	2.04	0.8	0.58	0	0	0	0.6	0.04	1.02	1.27	1.27	0.98
41	0.35	0.2	0.6	0.4	0.2	0.89	0.3	0.36	0.89	0.2	0.2	0.82
42	0.82	0.8	0.8	0.6	0.6	0.61	0.8	1.2	0.8	1	1	0.9
43	0.38	0.41	0	0.4	0.82	0.8	0.2	0.2	0.24	0.2	0.2	0.63
44	0.55	0.35	1.22	0.21	0.21	1.17	0.92	0.6	0.38	0.8	0	0.8
45	0.96	0.2	1.28	1.02	1.02	1.22	0.87	0.38	0.86	0.11	1.8	0.44
46	0.1	0.15	0	0.8	0.8	0.8	0.12	0.18	0.4	1	1.4	1
47	1.06	1.81	0.33	0.7	2	0.11	6.05	5.06	0.4	0.8	1.6	1
48	0.63	0.8	0.98	0.79	0.79	0.5	0.4	0.99	1.15	1.6	2.16	1.6
49	0.6	0.6	0.6	0.3	0.3	0.6	1.4	1	0.4	0.4	0	0.4
50	0.5	0.52	0	0.2	0.2	0	0.35	0.5	0.22	0	0	0.89
51	0.5	0.5	0.5	0.5	0	0.5	0.35	0.62	0.5	0.5	0.2	1.15
52	0.5	0	0.5	0	0	0	0.45	0.5	0.44	0	0	0.4
53	0.46	0.54	0.8	0.22	0.45	0.5	0.35	0.5	0.5	0.5	0.14	0.22
54	0.3	0.3	0	0.3	0.33	0.57	0.43	0.3	0	0.3	3.13	0.5
55	0.3	0.3	0.3	0.13	0.63	0.3	0	0.5	0.3	0.53	0	0.44
56	0.3	0.3	0.3	0.3	0.3	0.66	0.53	0.45	0.3	0.3	0.3	0.5
57	0.3	0.38	0.3	0	0	0.3	0.43	0.5	0.43	0.63	0	0
58	0.3	0.3	0.3	0.3	0.3	0.68	0.43	0.5	0.3	0.43	0.3	0.3
59	0.4	0.3	0.3	0.3	0.3	0.3	0.53	0.66	0.36	0.36	0.23	0
60	0	0	0	0.3	0.52	0	0.33	0.5	0.5	0.3	0.3	0.45
61	0	0	0	0.2	0.65	0.46	0	0.64	0.45	0	0	0.5
62	0.5	0.45	0.5	0.8	0.38	0.5	0.35	0.5	0.5	0.65	0.22	0.65
63	0.5	0.8	1.2	0.5	0.65	0.26	0.5	0.2	0.25	0.5	0.29	0
64	0.5	0.5	0.5	0.45	0.2	0.5	0.42	0.26	0.66	0.35	0.18	0.65
65	0.44	0.5	0.5	0.5	0.5	0.45	0.5	0.2	0.5	0.25	0.12	0.35
66	0.5	0.56	0.45	0.35	0.35	0.46	0.25	0.5	0.45	0.5	0.15	0
67	0.5	0.5	0.5	0.5	0.5	0.69	0.5	0.5	0.5	0.5	0.25	0.56
68	0.48	0.5	0.65	0.6	0.45	0.56	0.35	0.25	0.2	0.45	0	0.35
69	0.5	0.5	0.5	0.46	0.5	0.55	0.5	0.5	0.26	0.5	0.24	0.5
70	0.5	0.25	0.5	0.25	0.65	0.35	0.35	0.48	0.2	0.5	0	0.48
71	0.56	0.5	0.45	0.5	0	0.56	0.5	0.5	0.2	0.66	0	0.5
72	0	0.5	0.5	0.65	0.65	0.52	0.35	0.5	0.5	0.5	0.12	0.5
73	0.5	0.45	0.5	0.5	0.35	0.5	0.45	0.56	0	0.5	0	0.56
74	0.5	0.5	0.65	0.5	0	0.45	0.53	0.5	0.8	0.5	0.2	0.5
75	0.5	0.65	0.5	0.56	0.56	0.5	0.53	0.5	0.5	0.2	0.12	0.5
76	0.5	0.5	0.5	0.5	0.35	0.5	0.5	0.56	0.5	0.26	0	0
77	0.4	0.5	0.75	0.5	0.5	0.25	0.52	0.5	0.25	0.2	0.2	0.5
78	0.5	0.54	0.5	0.58	0.55	0.5	0.45	0.5	0.5	0.2	1.5	0.25
79	0.54	0.5	0.5	0.5	0.45	0.65	0.65	0.52	0.48	0.5	0	0.5
80	0.5	0.5	0.35	0.5	0.65	0.45	0.75	0.5	0.5	0.5	0.15	0.48
81	0.61	0.5	0.5	0.45	0.45	0.5	0.45	0.5	0.5	0.5	0.25	0.5
82	0.5	0.54	0.35	0.5	0.5	0.55	0.16	0.82	0.56	0.25	0	0.5
83	0.4	0.5	0.5	0.5	0.45	0.56	0.54	0.5	0.5	0.5	0.25	0.56
84	0.5	0.35	0.44	0.59	0.5	0.5	0.28	0.5	0.5	0.48	1.15	0.5
85	0.7	0.5	0.5	0.5	0.22	0.5	0.65	0.45	0.56	0.5	0.25	0.5
86	0.5	0.5	0.5	0.32	0.55	0.56	0.56	0.5	0.5	0.5	0.2	0.56
87	0.4	0.5	0.25	0.5	0.16	0.5	0.5	0.35	0.5	0.56	0.26	0.5
88	0.5	0.65	0.5	0.33	0.26	0.55	0.36	0.5	0.52	0.5	0.15	0.5
89	0.6	0.5	0.48	0.5	0.5	0.56	0.45	0.55	0.5	0.5	0.12	0.52
90	0.54	0.5	0.5	0.5	0.56	0.5	0.65	0.45	0.5	0.56	0.25	0.5
91	0.3	0.5	0.5	0.5	0.34	0.58	0.5	0.5	0.5	0.5	0	0.48
92	0.5	0.5	0.56	0.65	0.5	0.85	0.41	0.56	0.5	0.5	0.18	0.5
93	0.5	0.25	0.5	0.5	0.55	0.5	0.56	0.2	0.5	0.52	0	0.5
94	0.5	0.5	0.5	0.26	0.26	0.75	0.55	0.81	0.5	0.5	0	0.56
95	0.72	0.5	0.56	0.5	0.5	0.5	0.5	0.2	0.5	0.5	0.16	0.5
96	0.5	0.65	0.5	0.25	0.54	0.59	0.57	0.3	0.5	0.5	1.15	0
97	0.5	0.5	0.5	0.5	0.5	0.5	0.5	0.42	0.5	0.5	0.15	0.5
98	0.5	0.85	0.52	0.5	0.5	0.75	0.26	0.2	0.5	0.2	0.56	0.5
99	0.5	0.5	0.5	0.45	0.5	0.5	0.5	0.51	0.5	0.81	0	0.2
100	0.5	0.45	0.5	0.5	0.54	0.52	0.54	0.1	0.2	0.2	0	0.26
101	0.66	0.5	0.5	0.35	0.5	0.5	0.5	0.32	0.81	0.3	0.12	0.2
102	0.5	0.5	0.45	0.5	0.65	0.5	0.45	0.8	0.2	0.42	0.12	0.2
103	0.5	0.35	0.5	0.5	0.5	0.25	0.5	0.46	0.3	0.2	0.5	0.5
104	0.5	0.5	0.5	0.45	0.65	0.5	0.58	0.3	0.42	0.51	0	0
105	0.5	0.5	0.25	0.5	0.5	0.35	0.5	0.6	0.2	0.1	0.25	0.8
106	0.5	0.25	0.5	0.5	0.55	0	0.5	0.7	0.51	0.32	0.25	0.3
107	0.5	0.5	0.5	0.65	0.47	0.5	0.54	0.5	0.1	0.8	0.15	0
108	0.5	0.5	0.65	0.5	0.5	0.5	0.5	0.82	0.32	0.46	1.89	0.5
109	0.5	0.5	0.5	0.18	0.45	0.45	0.5	0.15	0.8	0.3	0.32	0.48
110	0.5	0.5	0.5	0.5	0.44	0.5	0.25	0.5	0.46	0.6	0.62	0.5
111	0.42	0.52	0.58	0.75	0.5	0.53	0.5	0.5	0.3	0.7	0.2	0
112	0.5	0.5	0.5	0.5	0.5	0	0.68	0.52	0.6	0.5	0.72	0.56
113	0.5	0.5	0.35	0.5	0.65	0	0.5	0.5	0.7	0.82	1.26	0.5
114	0.5	0.5	0.5	0.5	0.5	0.5	0.5	0.55	0.5	0.15	0	0
115	0.5	0.5	0.5	0.55	0.5	0.45	0.56	0.5	0.82	0.5	0.2	0.5
116	0.5	0.52	0.65	0.5	0.5	0.5	0.5	0.5	0.15	0.5	0.81	0.35
117	0.5	0.5	0.5	0.5	0.55	0.35	0.58	0.25	0.5	0.5	2.2	0.5
118	0.5	0.55	0.35	0.22	0.5	0.5	0.5	0.5	0.5	0.5	0.3	0.15
119	0.5	0.5	0.5	0.5	0.5	0.54	0.57	0.35	0.5	0.5	0.42	0.57
120	0.5	0.5	0.5	0.45	0.45	0.5	0.5	0.81	0.5	0.2	0.2	0.5
121	0.55	0.25	0.65	0.5	0.5	0.5	0.65	0.2	0.5	0.81	0	0
122	0.5	0.5	0.5	0.5	0.55	0.45	0.41	0.3	0.2	0.2	0.1	0.65
123	0.5	0.35	0.6	0.35	0.5	0	0.5	0.42	0.81	0.3	0.32	0.26
124	0.5	0.5	0.5	0.5	0.55	0	0.85	0.2	0.2	0.42	0.8	0.5
125	0.5	0.45	0.5	0.15	0.5	0.54	0.58	0.51	0.3	0.2	0.16	0
126	0.46	0.5	0.5	0.57	0.5	0	0.22	0.1	0.42	0.51	0	0.5
127	0.5	0.44	0.56	0.5	0.5	0.5	0.5	0.32	0.2	0.1	0	0.5
128	0.5	0.5	0.5	0.5	0.65	0	0.57	0.8	0.51	0.32	0	0
129	0.5	0.5	0.5	0.65	0.5	0.5	0.5	0.46	0.1	0.8	2.25	0.5
130	0.61	0.5	0.35	0.26	0.5	0	0.5	0.3	0.32	0.46	0.82	0.2
131	0.5	0.5	0.5	0.5	0.55	0.25	0.58	0.6	0.8	0.3	0.15	0.81
132	0.5	0.85	0.5	0.65	0.5	0	0.28	0.7	0.46	0.6	0.18	0.2
133	0.5	0.5	0.54	0.5	0	0.5	0.5	0.5	0.3	0.7	0	0.3
134	0.5	0.5	0.5	0.68	0.55	0.35	0.56	0.82	0.6	0.5	0	0.42
135	0.5	0.5	0.5	0.56	0	0.35	0.5	0.15	0.7	0.82	0.2	0.2
136	0.64	0.5	0.45	0.5	0.2	0	0.65	0.5	0.5	0.15	2.5	0.51
137	0.5	0.65	0.5	0.54	0.55	0.5	0.5	0.5	0.82	0.5	0	0.1
138	0.5	0.5	0.5	0.5	0.5	0.35	0	0.2	0.15	0.51	0.2	0.32
139	0.5	0.5	0.66	0.5	0.5	0	0.28	0.81	0.5	0.1	0.42	0.8
140	0.44	0.45	0.5	0.28	0.55	0.5	0.5	0.2	0.5	0.32	0.2	0.46
141	0.5	0.5	0.5	0.5	0.5	0.5	0.23	0.3	0.5	0.8	0.62	0.3
142	0.5	0.5	0.5	0.32	0.45	0	0.5	0.42	0.2	0.46	0	0.6
143	0.2	0.52	0.2	0.45	0.2	0.2	0.72	0.2	0.81	0.3	0	0.7
144	0.2	0.2	0.26	0.28	0.42	0.32	0.62	0.51	0.2	0.6	0.89	0.5
145	0.2	0.42	0.2	0.5	0.2	0.2	0.2	0.1	0.3	0.7	0	0.82
146	0.2	0.2	0.2	0.35	0.62	0.42	0.52	0.32	0.42	0.5	0.62	0.15
147	0.2	0.2	0.5	0.1	0.52	0.2	0.5	0.8	0.2	0.82	0.16	0.5
148	0	0	0	0.26	0	1	0.62	0.46	0.51	0.15	0.2	0
149	0.2	0.8	0.8	1.24	0.89	1.41	0.65	0.3	0.1	0.5	1.24	0.82
150	0.4	0.4	0.3	0.45	0	0.5	0.5	0.6	0.32	0	0	0.2
151	0.2	0.2	0.28	1.22	0.62	0.42	0.28	0.7	0.8	0.2	0.53	0.2
152	1	1	0.2	0.5	0.52	0.2	0.2	0.5	0.46	1	1.41	0.8
153	0.5	0.5	0.2	0.56	0.2	0.5	0.42	0.82	0.3	0.5	0	0
154	0	0	0.2	0.22	0.42	0.5	0.2	0.15	0.6	0.32	0	0.2
155	0.2	0.2	0	0.1	0.2	0.35	0	0.5	0.7	0.42	0.2	0.2
156	0.5	0.5	0.2	0.28	0.52	0.5	0.2	0.2	0.5	0.2	0	0
157	0.2	0.62	0.28	0.2	0.72	0.5	0.2	0.2	0.82	0.62	0	0.2
158	0.2	0.2	0.5	0.2	0.2	0.5	0	0	0.15	0.2	0.22	0.2
159	1.4	0.4	0.2	0.1	0.5	0.5	0.85	1.14	0.5	1.22	1.56	1.2
160	0.47	0.52	0.3	1.02	0.47	0.82	2	0.5	0.5	0.75	1.23	1.22
161	0.4	0.3	1.13	0.4	0.53	1.2	0	0.27	0.45	0.3	0	0.4
162	0.1	0.2	0.3	0.58	0.37	1.2	0.62	0.5	0.2	0.2	0.2	0.2
163	0.3	1.5	0.59	0.11	0.35	0.5	0	1.3	1.65	0.27	1.42	0.8
164	0.8	0.8	2.24	0.5	0.33	0.35	0	0.3	0.41	0.17	0.21	1.28
165	0.21	0	0.6	0.2	0.55	0.4	0.2	0.2	0.5	0.63	1.33	0.52
166	0.89	0.49	1.2	0.72	0.2	0.2	1.17	1.04	0.89	0.89	1.13	1.2
167	0.94	0.79	1.4	1.6	1.78	0.89	0.2	0.2	0.2	0.84	1.02	0.47
168	0.4	0.59	0.3	0.8	0.8	0.6	0.2	0.6	1.4	0.6	0.4	0.5
169	1.2	0	1.2	1.1	0.2	0.2	0.8	0.8	0.6	0.6	0	0
170	0.89	1.22	0.89	0.72	0	5.6	0.5	0.33	0.5	0.8	0.24	0.8
171	0.4	0.4	0.4	0	0	0.55	0.4	0.4	0.6	0.38	0	0.3
172	0.4	0.7	0.1	0.2	0.2	0.5	1.24	0.71	0.87	0.5	0.71	0.87
173	0.28	0.2	0.2	0.4	0.81	0.6	0.28	0	0.5	0.41	0.2	0.2
174	0.2	1.28	0.2	0.26	0.2	0.5	0.42	0.2	0.5	0.6	0.89	0.8
175	0.3	0.58	0.72	0.22	0.3	0.4	0.5	0.42	0.5	0.2	0	0.4
176	0.6	0.7	0.4	0.2	0.42	0.2	0	0.2	0.2	0.66	2.05	0.89
177	0.3	0.3	0.3	0.2	0.2	0	0.32	0.6	0.35	0.6	0	0.5
178	0.65	0.4	0.28	0.2	0.51	0.1	0.5	0.2	0.5	0.1	0.2	0.81
179	0.1	0.2	0.2	0.12	0.1	0.1	0.1	0.44	0.6	0.6	1.62	0.4
180	1.15	1.18	0.43	0.64	0.32	0.8	0.2	0	0.8	0.2	1.1	0.2
181	0.1	0.2	0.16	0.39	0.8	0.2	0.49	0.24	0.5	0.2	0.2	0.2
182	0.3	0.2	0.3	0.4	0.46	0	1	0.59	0.8	0.82	1.3	0.5
183	0	0	0.5	0.2	0.3	0.2	0.5	0.26	0.5	0.59	0	0.66
184	0.5	0.56	0.8	0.2	0.6	0.2	0.2	0.2	1.48	0.3	1.2	0.4
185	0.5	0.5	0	0.48	0.7	0.7	0.4	0.8	0.8	0.1	0.1	0.1
186	0.8	0.2	0.5	0.46	0.5	0.5	0.1	0.48	0.2	0.35	0	1
187	0.5	0.5	0.56	0.22	0.82	0.6	0.3	0.3	4	0.6	0	0.6
188	0.5	0.65	0.5	0.2	0.15	0.32	0.2	0.2	0	0.5	1.5	1.75
189	0.56	0.5	0.5	0.5	0.5	0.5	0.5	0.3	0.35	0.8	0	0.5
190	0.5	0.5	0.5	0.28	0.9	0.38	0.45	0.22	0.8	0.5	0	0.25
191	0.5	0.77	0.65	0.92	0.5	0.5	0.45	0.62	0.4	0.5	0.12	0.15
192	0.5	0.5	0.5	0.32	0.22	0.5	0.38	0.48	0.49	0.5	1.3	0
193	0.6	0.5	0.35	0.22	1.5	0.35	0.35	0.2	0.4	0.62	0.2	1.93
194	0.4	0.45	0.38	0.18	0.45	0.5	0.5	0.49	0.5	0.5	0.92	0.5
195	0.5	0.5	0.45	0	0.1	0.45	0.26	0.77	0.5	0.5	0.15	0
196	0.5	0.5	0.5	0.62	0.55	0.5	0.5	0.5	0.5	0.5	0	0.2
197	0	0	0.2	0	0.2	0.8	1.56	0.3	0.3	0.3	0.2	0.3
198	2.2	0.5	0.34	0.4	0.6	0.5	0.34	0.14	0.4	0.4	0.16	0.4
199	0.2	0.8	0.6	0.67	0.42	0.6	0	0.2	1.53	1.12	1.2	0
200	0	0	0	0	0.8	0.6	1.8	1.2	0	0.5	0	0.2

## Sheet: Mucosal thickness
	16MBR	16DBR	16PR	17MBR	17DBR	17PR	26MBR	26DBR	26PR	27MBR	27DBR	27PR
1	1.26	1.22	1.4	2.2	2	1.9	1.9	1.8	1.3	2	1.6	2.63
2	1.2	1.4	1.41	1.34	1	1.28	1	1.2	0.89	1.8	1.8	1.28
3	1.81	3	2.01	1.89	1.71	2.53	1.22	2	0.3	1	1.22	1.41
4	1.08	1.4	1.6	2.03	1.47	1.4	1.9	1.61	1.28	1.8	1.17	1.44
5	1.2	1.2	1.81	2.15	2.4	1.8	2.2	1.65	2.26	2	1	1.28
6	1.2	0.8	2.3	2.3	1.3	1.3	1.9	1.9	2.4	1.5	1.8	0.3
7	1.41	1.22	1.4	0.82	1.8	1.2	2.53	2.91	6.8	1.5	1.8	4.5
8	1.88	1.44	1.16	4.5	2.14	3.1	3.2	3.2	2.4	1	2	3.8
9	1.19	1.21	1.2	1.28	1.4	1.2	1.6	2.02	1.9	1.5	1.8	0.1
10	1.84	0.8	1.5	4.32	2.09	2.01	1.6	2.02	0.45	1.8	3	4
11	1.61	1.2	1.6	1.24	2.57	3.4	3.24	3.74	3.4	1.5	4.6	7.2
12	1.8	1.2	1.6	1	1	1.2	1.6	2.02	2.52	2	1.5	0.2
13	1.8	3.4	1.1	4	1.02	1.4	1.6	2.02	1	2	1.28	1.2
14	1.8	1	1.79	1.8	1.35	1	1.8	3.29	0.1	1.8	1.28	0.4
15	1.8	0.4	1.3	1.4	1.2	2.4	1.7	2.02	0.69	1.4	1.8	2
16	1.8	1.21	2.56	1.01	2.14	2	1.8	1.98	4	5	1.28	1.26
17	1.8	1.08	1	1.52	1.52	1.52	1.98	2.02	1.02	1	1.34	1.34
18	1.8	0.3	1.4	1.25	1.8	1.3	1.8	2.02	0.3	1.78	2	1.8
19	1.8	0.35	1.2	1.36	1.3	1.3	1.36	1.87	0.8	1.75	2	1.8
20	1.8	0.39	0.21	2	1.59	1.25	1.8	2.02	0.41	1.8	2	1.8
21	1.8	0.8	0.5	2.18	1.4	1.3	1.8	2.02	1	0.4	2	1.8
22	2.53	2.61	3.4	2.68	2.68	3.05	1.8	2.15	3.1	1.34	1.85	1.08
23	1.39	1.2	1	1.39	1.1	1.4	1.65	2.02	1.13	0.89	2	0.82
24	0.2	1.4	1.6	1.2	2.13	1.3	2.2	1.9	1.27	1.02	3.04	0.2
25	1.2	1.2	1.4	1.8	2.11	1.3	1.65	3.6	1.9	1	2	0.6
26	3.2	3.8	4.6	1.2	3.43	1.6	2.8	2.6	6.6	2.2	2	2.4
27	0.19	1.21	1.89	1.8	1.2	1.3	1.65	2.02	0.19	1.8	1.9	1.8
28	1.22	1.8	1.13	1.4	1.61	1.3	1.89	2.1	0.2	1.22	1.9	1.8
29	1	2.01	0.11	1.11	1.09	1.3	1.65	1.4	1.4	1.8	2	1.8
30	0.89	1.22	1.28	1.23	1.23	1.13	2.04	1.2	0.89	2	1.9	1.02
31	1.4	1.2	1.4	1.24	1.2	1.5	0.2	2.02	1	1.22	1.9	0.8
32	1.5	0.61	1.2	0.2	1.4	1.8	1.02	2.6	1.17	1.22	1.9	0.2
33	1.7	1.4	1.08	1.28	2.8	1.28	1.65	2.02	1.5	1.8	0.6	0.55
34	1.63	1.45	2.1	1.4	1.9	1.71	2.1	2.02	1.5	1.22	1.9	0.2
35	4.02	5.4	4.2	4.31	2.3	4.46	1.65	1.3	1.56	2.61	2.61	1.6
36	6.6	4.26	4.34	5.2	2.46	1.2	1.4	1.2	1.08	1.22	1.84	3
37	1.72	1.8	6.9	4.2	2.87	2.6	1.34	2.02	3.33	1.46	2.12	0.4
38	1.29	2.19	0.81	1.4	1.8	1.8	0.38	1.8	0.46	2	2	0.3
39	2.15	1.3	2.13	1.56	2.1	2.1	2.1	2.02	0.3	1.46	2.12	0.3
40	3.1	4.62	3.16	4	2.3	2.8	1.65	1.4	0.3	1.8	1.8	1.84
41	3.89	0.82	4.2	0.72	1.6	1.84	1.22	1.2	0.89	1.46	1.7	2.41
42	2	1.89	1.35	1.2	1.46	1.26	1.9	1.3	2	3	2.12	0.2
43	1.79	0.8	1.6	1.4	1.2	1.12	1	1	1.18	2.8	2.12	3.2
44	0.63	1.79	5.23	1.68	1.38	1.5	2.17	2.2	2.6	5	5	3.21
45	1.46	1.4	1.4	1	1	2.15	2.6	2.63	1	1.2	1.46	0.3
46	2.01	1	1	1.2	1.29	2.24	0.3	2.02	0.3	1.2	2.2	2.2
47	3.5	3.42	2.16	4	2.14	2	2.2	1	9.2	1.2	2.2	4
48	1.2	1.3	0.3	2.08	2.2	2.3	2.16	3.09	0.3	1.2	2.12	2.89
49	2.2	2.4	1.2	1	1.86	2.86	2.26	1.4	1	1.5	0.8	0.5
50	2.34	2.1	2.54	1.3	1.65	2.97	0.3	2.02	1.5	1.2	0.2	0.2
51	1.61	1.09	1.65	1.25	1.4	1.87	2.04	2.83	3.69	2.4	2.51	1.13
52	1.3	1.5	1.15	0.5	1	1.5	0.5	2	1.5	1.2	1	0.5
53	2.17	1.02	1.65	1.52	1.22	1.89	0.5	2.02	1.65	1.2	0.89	2.16
54	4.4	4.28	5.04	5.08	3.44	2.45	3.41	4.6	2.41	1.2	3.6	4.02
55	1.8	1.3	1.5	1.5	1.25	1.3	2.28	2	0.5	1.2	1.78	1.8
56	1.8	1.3	1.5	1.3	1.18	1.3	1.5	1.9	1.5	3.14	0.5	1.8
57	2.17	1.6	1.5	1.2	1.2	1.3	1.19	1.89	1.5	3	1.78	1.8
58	2.02	1.3	1.8	1.36	1.2	2.3	1.22	1.22	1.5	3.14	1.78	1.8
59	2.15	1.3	1.26	1.54	2.18	1.3	2.3	2.2	2.15	3.4	2.5	4.22
60	1.14	1.4	1.5	1.28	2.09	1.3	2.6	2.02	0.5	2.8	1.78	1.8
61	1.46	1.6	1.3	1.44	2.15	1.3	2.6	2	1.5	0.5	2.3	1.8
62	1.8	1.7	1.5	2.14	2.09	2.5	0.2	2.18	1.5	2.8	1.78	1.8
63	1.8	1.9	1	2.08	1.18	1.8	0.5	2.16	1	1	1.78	3.2
64	3.23	1.8	3.68	1.72	1.5	1	2.6	2.25	2.56	1	1.18	3.2
65	1.89	1.2	1.5	2.08	1.25	2.2	1.56	1.9	2.17	1.22	0.2	0.2
66	2.39	2.29	2.03	5	2.3	3.4	3.4	2.18	4	1	5	1
67	1.2	1.2	1.5	2.15	1.9	2.4	0.2	0.2	0.2	1	1.45	0.2
68	3.54	2.41	1.72	8	2.34	2.21	2.42	4.02	2.44	2	2	1.08
69	2.82	1.98	0.5	1.35	2.2	2.09	2.1	2.02	0.5	1	0.5	0.5
70	1.2	1.2	0.2	2.09	1.87	1.16	2.1	3.56	3.15	1.35	2.67	3.1
71	1	1.12	0.5	2.05	1.35	1.35	2.1	2.3	1.94	1	1.5	0.8
72	1	1.02	0.5	2.2	2.09	2.14	2.1	1.9	2.5	1	2	1.8
73	1.89	2.61	2.16	1.14	3	2.14	2.1	1.07	2.1	3	1.5	1.8
74	1.24	0.2	1.5	1.2	1.6	1.25	2.1	3.15	2.6	2.23	1.09	3.2
75	1.16	0.2	1.2	1.6	3.1	1.08	1.89	2.17	1.5	1.8	1.5	0.2
76	3.61	4.4	3.8	2.2	2.2	2.3	2.1	2.02	1.5	2.23	1.5	1.8
77	1.8	1.4	1.5	2.4	1.5	1.5	2.1	2.21	2.61	3	2.15	1.8
78	1.8	1.5	3.22	1.56	1.56	2.6	2.1	2.02	0.5	1	0.5	1.8
79	1.8	1.26	2.05	2.09	1.3	2.15	2.09	1.68	3	2.23	1.5	1.8
80	2.15	1.8	2.14	1.3	2.3	1.34	2.1	2.16	3.2	2.23	1.78	1.8
81	1.33	1.33	2.3	1.24	1.1	1.32	2.1	1.87	1.5	1.5	1.38	3.2
82	1.1	1.09	2.28	1.3	1.2	1.25	2.1	2.02	2.4	2.23	1.6	0.5
83	1.24	2.04	1.3	1.5	1.8	1.68	1.89	2.8	1.5	1	1.38	1.8
84	2	2.8	1.54	1.89	2.08	2.09	2.1	2.02	1.9	1	2	1.8
85	1.89	1.29	2	2	2.12	1.3	2.1	1.9	1.5	2	2	1.8
86	1.66	1.2	2.16	1.36	1.8	1.68	2.1	2.4	1.5	1	1.38	1.8
87	1.8	1.4	2.15	1.5	2.2	1.5	1.56	2.02	1.5	1	1.8	0.5
88	1.8	1.5	1.5	1.26	1.8	1.89	2.1	2.02	0.8	1.3	1.38	2.15
89	2.24	1.25	1.82	1.8	1.1	1	2.1	2.2	1.9	1.6	0.5	0.5
90	1.2	2.18	0.8	1.2	3	1.8	2.87	2.67	2	1	0.2	3
91	1.02	2.17	1.25	1.3	0.5	1.3	2.1	2.02	0.5	2.8	1.4	0.5
92	1.05	2.03	1.3	1.4	2.2	1.3	2.1	3.12	1.5	1.5	1.4	5.1
93	1.24	1.4	1.3	1.6	2.08	1.3	1.89	2.02	1.5	1.8	4	0.5
94	1.15	1.7	1.6	1.09	2.1	1.89	2.1	1.5	1.5	1.8	1.4	3.2
95	1.15	1.3	1.8	1.08	1.09	1.3	1.9	2.02	1.5	1.8	1.4	3.2
96	1.8	1.4	1.5	1.3	1.38	1.3	2.6	2.02	1.5	2.8	2	2
97	1.28	1.6	2.09	1.27	1.24	1.3	1.48	1.7	3.6	3	1.4	1.8
98	1.44	1.09	2.16	1.24	1.6	1.5	1.6	2.02	1.5	1.8	0.3	1.8
99	1.3	1.5	2.2	1.5	2.15	1.3	2.1	2.02	1.8	2.8	1.4	1.8
100	1.2	1.27	1.89	1.3	2.4	1.9	2.1	1.9	1.5	2.7	1	0.5
101	1.09	1.38	1.17	2.2	1.2	1.3	2.1	2.02	2	1	1.4	3.2
102	1.17	1.58	1.54	2.25	1.1	1.6	1.27	1.87	2.53	1	1.4	1.8
103	2.14	1.2	1.4	1.8	1.2	1.2	1.7	0.5	1.5	1	1.89	1.8
104	2.05	2.15	1.86	1.19	1.2	1.25	2.24	2.51	1.45	1.8	1.78	1.2
105	2.1	2	2.08	2.09	1.8	1.5	2.1	0.5	1.5	1	1	0.5
106	3.04	5.37	4.5	2.18	1.8	2.24	2.48	2.17	2.56	1.5	1.89	0.8
107	1.1	3.5	2.25	1.25	3.89	1.5	0.5	0.5	1.5	1.5	0.5	1.8
108	1.08	3.23	1.4	1.15	1.8	5	4	5.5	4.2	1.5	1.78	2.9
109	2.05	3.15	1.5	1.3	1.8	1.5	4.6	2.8	2.12	1.5	1.89	3.5
110	2.2	4.3	4.4	5	2.5	2.2	4	3.1	2.2	1.6	4.8	5.6
111	1	1.8	1.8	1.6	1.2	1.3	0.5	1.98	2	2.9	2	0.5
112	1.26	1.5	1.5	1.5	0.3	1.3	1	1.6	1.5	2.9	0.5	0.5
113	1.5	1.3	1.5	1.2	0.1	1.3	2.1	1.98	2.5	1.9	2.08	2.8
114	2.13	1.41	1.17	1.3	0.3	3.2	2.1	2	1.5	1.6	2	1.71
115	2.08	1.24	2.13	1.2	0.3	1.3	0.3	1.98	1.5	1.9	2	0.3
116	1.18	1.3	1.3	1.2	0.3	1.3	2.1	1.98	1.5	2.8	1.89	0.3
117	2.18	4.4	3.44	3	2.08	3.3	3.17	3.54	2.15	1.5	2	0.3
118	1.35	2.17	2	1.16	3	3	3.19	2.18	2.19	1.5	2	2.18
119	3.12	4.74	3.87	3.8	3	2	2.81	2.16	2	1	3.8	3.55
120	0.3	1.2	1.3	1.3	1.2	2.1	2.84	4.4	2.72	1	1.4	2.83
121	2.88	5.6	2.72	2.4	1.2	1.5	1.34	4.6	3	1.5	1	4
122	1.15	1.3	1.3	2.4	1.2	1.2	0.3	0.3	1.56	3	1.8	0.3
123	2.28	2.56	4.6	1.8	0.8	2.25	1.26	2.4	3.56	2	1	4.32
124	1.3	1.2	1.5	1.12	1.2	3.3	2	1.98	1.2	1.8	1.9	3.2
125	1.8	1.5	1.3	1.09	1.2	1.3	1.9	0.8	2.8	1.8	0.7	0.3
126	2.6	1.28	3.25	1.5	1.2	1.3	1.9	0.5	1.5	2	1.1	4.88
127	1.6	1.38	2.24	1.8	1.2	1.3	2.16	1.9	1.9	1.5	1.85	1.7
128	2.53	1.09	2.15	1.08	0.3	1.3	1.9	1.6	1.2	1.5	0.8	1.7
129	2.13	1.89	2.08	1.4	0.3	1.89	1.9	1.98	1.6	1.5	1.2	1.77
130	1.2	1.22	2.2	1.6	1.2	1.3	1.9	1.6	1.2	1.5	2	1.7
131	2.13	1.3	1.58	2.08	1.2	1.37	1.9	1.98	1.2	1.5	1.85	2
132	1.3	1.45	1.34	1.2	0.3	1.3	0.3	1.98	1.2	1.5	1.9	1.7
133	2.05	1.69	1.8	1.08	1.2	3.6	3.5	3.14	3.2	3.21	1.85	2
134	2.12	1.3	1.17	1.07	1.2	2.23	0.3	1.4	2.8	1.4	1.85	1.7
135	1.03	1.2	0.3	1.3	0.3	2.19	1.9	1.98	1.9	1.8	0.3	1.8
136	2.24	2.81	1.56	1	1.61	2.33	1.13	2	2.72	1.9	1	2.47
137	2.01	1.3	1.2	1.1	0.3	1.6	0.3	1.98	2.7	1	0.8	0.3
138	1.13	1.3	1.8	0.4	1.2	1.7	0.3	1.98	3	1.78	1.85	1.57
139	5.12	3.3	3.26	1.2	0.8	2.7	2.72	3.98	2.41	3.6	1.41	1.72
140	2.03	2.03	1	1.3	1.8	1.5	1.9	0.3	2.6	2	1.85	0.3
141	1.2	1.2	2.69	1.54	0.8	1.3	2.7	2.98	2	3	1.05	1.55
142	1.45	2.2	1.2	1.2	1.2	1.2	0.2	1.8	1.9	1.5	0.8	0.2
143	5.14	3.34	3.54	2.24	1.2	2	3.4	3.8	3.15	1.5	1.9	2
144	1.2	1.5	1.4	1.4	0.5	1.5	0.5	1.8	2	1.5	1.9	1.8
145	1.5	1.2	1	1.8	0.2	1.12	0.5	1.8	2.5	1.5	0.8	1.9
146	1.6	1.8	1.5	1.5	0.8	1.8	0.8	1.7	2.28	2	2	0.8
147	3.4	3.33	8	3.67	1.38	1.85	1	1.8	2.28	1.8	1.9	2.81
148	2.4	3.46	4	1.26	6	1	2.8	1.5	2	2.3	6	2.1
149	2.83	1.61	1.81	0.7	1.5	1.09	1.02	1.02	1.52	1.4	1.85	1.26
150	2.15	2.28	1.71	1.01	0.82	1.2	2.13	2.13	2.28	1	1.9	1.17
151	1.18	2.01	2.3	1.15	1.8	1.3	0.5	0.5	1	1.2	1.08	2.5
152	1	2.2	0.54	1.2	1.8	1.3	0.5	0.5	2	1.8	1.9	1.87
153	1.41	1.41	1.72	1	1.8	1.3	3.4	3.1	3.8	1.5	1.02	1.26
154	3.05	3.05	0.7	1.18	1.2	1.3	2.2	2.2	2.5	3.2	1.9	4.23
155	1.32	2.12	2.56	1.05	1.34	1.3	0.2	1.8	1.2	1.6	1	1.2
156	1.25	2.37	2.16	0.8	1.8	2.87	0.5	1.8	2	1.8	1.9	1.8
157	2.08	2.05	1	1.5	1.8	1.3	3.2	2	3.1	3	1	4
158	2.15	1.25	3.1	1.6	1.8	1.3	0.2	1.8	3.2	1.5	0.8	0.5
159	1.2	1.8	0.8	1.28	1.2	1.3	4.24	5	2	1.5	1	2
160	1.01	1.26	7.4	0.5	1.2	1.25	1.94	1.8	2	1.5	1.44	1.84
161	1.22	2.12	2.08	1.35	2	1.3	0.8	0.5	2	1.6	2	0.5
162	2.17	2.08	0	1.3	0.5	2.4	0.8	0.5	1.5	1.8	1.78	0.5
163	1.04	1.35	0	1.25	0.2	1.76	0.3	0.5	2	1.8	2	0.3
164	1.51	2.5	1.71	1.2	1.8	2.4	1.22	0.5	2.71	2	1.9	1.41
165	2.17	1.82	2	0.5	1.8	1	2.98	0.5	2.9	1.8	9	1.7
166	2.13	1.41	2	1.4	2.1	1	1.94	0.94	1	1.8	1.78	1.7
167	1.27	1.56	1.4	1.47	1.2	1.4	1.94	0.5	2	1.6	1.78	1.7
168	0.8	1.2	1.3	2	0.5	1.4	5	4	1.9	4	2	1.7
169	1.2	1.4	1.8	1.08	1.8	1.4	3.3	0.3	1.9	2	1.78	2
170	1.56	3.82	1.84	0.8	1.8	1.2	2.8	0.5	1.9	3	1.4	1
171	1.13	1.6	1.2	1	0.5	1.7	1	0.8	1.8	1	1	1.7
172	4.2	6.08	1.68	1.25	0.5	2.4	1.42	1.72	1.44	1.72	0	1.44
173	1.28	1.6	1.4	1.08	0.5	1.3	1.94	1.8	1.8	1.5	1	1.2
174	1.41	1.61	1.3	1.5	0.6	1.5	3.15	9	2.9	2	1	1.8
175	2.02	2.63	3.82	1.4	1.2	1.2	1.94	1.2	2.8	1.8	2	2.2
176	1.02	1.82	1.6	1.8	1.2	1.5	3.44	1	2	2.2	2	3
177	4.24	2.5	1.25	0.9	0.3	1.8	1.94	1.8	1	1.8	6.8	3.1
178	1.34	1.28	0.85	1.6	0.6	1.8	1.94	1.8	0.5	2	3	2.2
179	1.4	1.83	1.2	1.6	0.3	2	1.4	1	2.2	1.8	0.8	2.3
180	1.2	2.23	1.2	4.25	3	1.2	1.94	0.6	1	1.8	0.6	2
181	1.4	3.61	1.54	1.8	1.6	1	3.41	0.9	1	1.8	2	2
182	1.2	1.4	1.4	1.22	1.4	1.4	1.94	1	2.6	3	0.79	3.8
183	1.13	3.2	1.5	3	1.5	3	4.3	1.8	3	1.2	1	1.2
184	1.63	2.8	1.41	0.5	0.5	1.34	1.94	0.5	2.6	1.8	2	1.2
185	1.8	1	0.4	1	0.6	0.89	4.4	1.2	2.6	1.8	0.89	0.1
186	1.5	1.5	1.5	1.4	2	1	1.94	0.1	2	1.4	2	1.8
187	1.35	4	0.2	0.6	0.2	1.3	3.16	1.8	3	1.4	1.4	1
188	1.17	1.26	0.89	1.8	0.1	1.7	2.5	1.8	2.6	1.6	2.2	1
189	1.2	1	1	1.3	0.3	1.8	1.94	2	2.6	3	1	2.23
190	1.14	1.89	1.3	1.2	4.8	1.2	5.9	1.6	0.2	2	2	2.5
191	1.8	1.3	1.25	0.8	0.89	0.68	1.94	1	1.9	1.2	0.3	2
192	1.07	1.12	1.18	0.5	1.2	1.5	4.14	1.8	1.9	1.8	1	4.6
193	1.25	1.3	1.8	1.3	0.5	1	3	0	2	2	2	2.2
194	1.38	1.5	1.6	0.8	0.24	1.2	1.94	2.8	0.98	1.8	0.5	2
195	1.63	1.8	1.5	1.8	1	2	1.94	1.8	2.9	1.5	1.3	0.3
196	0.5	1.5	1.8	0.89	4.18	1.8	3.3	1	1.13	1.2	0.5	0.6
197	1	1.04	1.3	0.5	1.2	1.5	1.94	1.8	1	1.6	1.4	1.7
198	2.15	1	1.21	1.22	0.2	1.5	1.94	2.16	1	2	0.6	1.02
199	1.78	0.6	1.85	0.5	0.2	0.6	1.8	1	1.34	1.2	0.3	1.3
200	1	1.2	0.8	1	2.1	1.8	2.4	2.61	2.8	1	1.2	1.7

## Sheet: Angle
	16	17	26	27
1	58.62	41.58	49.26	42.27
2	91.4	76.36	52.58	70.23
3	47.13	18.37	24.38	33.44
4	56.68	79.68	61.83	42.4
5	16.28	26.77	11.21	63.38
6	52.95	24.51	80.73	81.89
7	31.87	40.46	24.16	57.02
8	85.24	60.98	90	113.5
9	21.15	38.62	69.78	40.24
10	81.95	70.28	77.88	58.47
11	37.1	28.09	118.22	41.25
12	47.87	18.29	17.38	31.68
13	25.23	39.53	75.66	15.24
14	33.75	119.36	8.36	41.99
15	109.32	42.23	73.22	46.7
16	24.42	46.49	40.55	12.58
17	18.9	27.79	12.2	28.27
18	26.09	21.63	53.23	28.26
19	27.39	90.27	85.69	31.57
20	59.59	74.66	85.36	74.46
21	52.47	19.59	45.81	19.68
22	20.83	42.22	63.46	29.99
23	92.36	15.29	27.37	42.06
24	13.36	22.25	51.5	49.4
25	22.05	55.52	14.96	56.13
26	78.14	28.04	59.61	55.78
27	14.29	39.69	42.7	34.49
28	14.98	59.36	57.8	88.1
29	72.5	19.85	10.24	18.27
30	51.48	38.85	14.41	30.77
31	89.26	15.29	119.06	58.48
32	75.29	16.89	52.58	25.36
33	12.36	26.36	88.59	34.63
34	53.66	27.69	16.87	52.93
35	14.26	59.82	16.39	19.22
36	40.22	58.67	42.84	40.22
37	18.48	19.17	19.21	19.21
38	124.2	51.61	53.51	13.28
39	45.39	49.15	22.36	41.6
40	12.25	33.81	51.76	46.38
41	16.39	37.68	41.07	41.73
42	72.47	27.03	41.94	18.84
43	81.68	21.25	26.39	14.93
44	25.36	18.89	18.87	16.39
45	12.28	56.31	24.36	57.44
46	15.29	22.01	50.14	54.08
47	62.95	61.76	10.31	50.78
48	23.96	23.05	47.38	30.08
49	17.26	48.54	8.26	35.49
50	41.26	16.69	42.48	46.77
51	24.18	23.41	42.74	33.05
52	58.79	17.29	60.31	25.27
53	53.4	99.36	20.6	29.81
54	18.93	42.29	18.63	33.92
55	75.96	14.25	68.16	43.73
56	56.01	51.2	43.69	12.47
57	37.56	36.16	23.32	15.37
58	18.17	14	50.68	33.36
59	38.59	27.93	33.35	13.39
60	12.3	13.29	11.47	58.32
61	49.99	20.5	42.72	30.69
62	21.23	51.34	75.25	33.63
63	64.15	21.5	22.71	32.8
64	30.36	12.13	15.58	24.36
65	101.47	22.95	75.66	34.39
66	41.78	70.28	82.57	20.39
67	61.64	20.25	45.56	57.92
68	44.29	123.02	68.4	68.67
69	90	19.2	84	51.63
70	19.28	123.72	43.16	100.13
71	57.58	22.32	94.04	75.85
72	33.7	19.36	27.79	57.58
73	66.03	12.29	74.08	22.23
74	55.36	22.32	92.53	16.5
75	30.99	19.68	60.26	38.9
76	18.21	53.13	76.03	17.96
77	14.59	12.25	11.24	80.87
78	21.69	15.12	70.53	26.22
79	28.63	99.26	84.91	64.29
80	52.47	12.52	22.58	34.71
81	70.95	54.61	54.85	64.39
82	56.47	46.72	75.1	41.38
83	24.36	21.21	23.56	12.89
84	70.06	22.31	60.01	58.44
85	49.52	15.69	75.7	63.64
86	68.54	36.78	24.44	23.42
87	18.24	83.2	76.63	24.89
88	66.39	34.58	15.74	20.78
89	31.39	51.45	17.36	63.52
90	17.35	20.26	50.24	54.71
91	47.64	20.48	42.58	15.27
92	12.25	59.44	13.23	29.69
93	49.31	15.29	61.42	34.33
94	25.29	54.9	16.48	25.69
95	20.96	50.54	82.57	21.26
96	27.42	20.39	50.3	32.94
97	63.84	20.61	80.36	89.8
98	93.31	25.47	98.2	38.16
99	44.95	38.77	38.38	13.76
100	12.37	58.13	59.57	15.27
101	67	46.67	40.43	42.13
102	31.96	17.48	11.89	15.11
103	66.96	60.75	66.45	80.27
104	35.26	44.44	39.59	20.21
105	18.25	13.26	15.36	25.36
106	71.08	26.37	22.97	38.68
107	46.86	19.25	93.78	90.36
108	29.35	59.79	74.6	63.86
109	124.2	13.26	103.73	40.69
110	115.29	21.49	89.56	25
111	30.28	53.32	26	19.36
112	22.3	19.23	42.88	15.27
113	76.39	54.29	46.6	31.8
114	70.58	45.57	17.73	50.63
115	25.86	15.13	33.34	12.01
116	25.11	17.26	9.21	15.24
117	80.26	28.81	49.04	35.63
118	35.13	29.31	28.06	18.91
119	17.19	28.79	18.25	23.41
120	34.52	59.6	22.24	31.25
121	60.26	25.26	54.28	50.08
122	15.27	56.2	12.38	27.64
123	93.37	28.69	79.58	61
124	17.32	15.69	65.73	33.62
125	56.71	49.3	8.33	58.98
126	39.26	58.73	56.24	20.05
127	48.22	40.23	46.6	25.34
128	64.27	22.62	12.89	41.8
129	79.44	37.1	60.02	13.21
130	12.35	45.3	41.4	15.27
131	37.89	68.92	84.7	25.43
132	43.31	24.94	53.79	25.22
133	57.04	13.38	50.03	20.2
134	33.36	42.4	49.83	54.03
135	59.39	47.98	22.13	19.23
136	73.5	19.36	53.37	13.21
137	41.19	27.04	22.35	45.58
138	65.97	44	25.79	31.58
139	13.69	25.5	12.58	69.5
140	48.17	15.82	45	27.11
141	41.48	47.61	55.03	50.85
142	69.73	21.2	70.62	44.45
143	117.57	33.4	53.45	32.27
144	39.59	52.08	15.66	55.3
145	25.59	59.88	54.74	44.42
146	24.39	36.5	14.56	42.47
147	18.48	67.41	76.6	22.21
148	67.84	22.65	62	29.33
149	10.39	59.85	32.58	93.33
150	77.03	63.17	71.07	12.06
151	25.36	71.89	14.36	47.06
152	12.89	72.12	53.55	27.3
153	49.46	48.68	13.12	52.4
154	8.29	63.27	57.48	45.88
155	34.77	79.02	14.55	49.96
156	19.81	23	39.21	84.28
157	52.48	102.53	50.91	83.04
158	63.53	49.05	60.74	13.36
159	15.31	80.3	42.09	32.65
160	90	43.18	45.6	96
161	72.58	21.55	79	20.36
162	30.94	79.7	40.9	20.14
163	87.75	30.8	103.66	120.33
164	28.01	35.65	29.91	111.2
165	69.31	38.8	29.8	15.28
166	48.96	40.09	86.68	24.24
167	74.98	69.83	28.15	38.68
168	13.36	23.52	54.11	36.1
169	69.11	65.8	58.01	21.89
170	72.86	34.91	20.09	21.45
171	59.7	33.05	57.37	15.28
172	93.69	31.29	19.37	25.31
173	49.79	73.98	34.16	55.63
174	62.74	89.5	23.4	25.67
175	28.57	18.97	17.47	27.14
176	40.67	16.14	46.57	26.59
177	80.77	36.32	30.9	15.28
178	20.12	29.36	86.22	66.52
179	69.79	15.59	13.21	12.39
180	101.5	20.84	17.34	19.35
181	45	52.81	86.22	18.6
182	48.2	12.09	17.19	29.45
183	13.85	17.8	17.81	59.89
184	65.62	28.9	56.31	20.4
185	19.26	16.23	56.97	46.15
186	63.2	46.15	15.78	71.23
187	56.33	78.51	24.08	39.91
188	42.4	17.29	28.82	14.2
189	64.51	73.92	56.61	20.8
190	79.91	37.47	38.92	18.37
191	75.89	17.29	120	21.29
192	104	28.19	37.06	31.28
193	28.9	40.35	15.23	21.1
194	22.4	46.5	63	20.23
195	38.96	23.34	48.45	43.64
196	56.66	54.53	15.51	50.39
197	61.01	32	53.95	60.97
198	60.02	53.58	20.23	38.42
199	22.26	29.78	50.67	15.69
200	71.89	26.68	18.77	66.48
